# Supplementary material for: A Role for Gene-Environment Interactions in Autism Spectrum Disorder Is Supported by Variants in Genes Regulating the Effects of Exposure to Xenobiotics
Source: Front Neurosci. 2022 May 19;16:862315. doi: 10.3389/fnins.2022.862315 (PMC9161282; doi:10.3389/fnins.2022.862315)
Supplement: Supplementary file 2 [file Table_2.xlsx]

## Sheet: Read.me
Supplementary Table 3. Genes involved in detoxification and regulation of physiological barriers (blood-brain barrier, placenta and respiratory cilia) permeability processes identified through literature review and database query. Gene symbols and names are in accordance with HUGO Gene Nomenclature Committee (HGNC). Some of the detoxification enzymes and receptors are also expressed at the BBB, p…
Supplementary Table 4. Numbers of loss-of-function and missense (predicted as deleterious by SIFT and damaging by PolyPhen-2) SNVs found by gene in the 2,674 ASC ASD-subjects. Shown are the numbers of unique SNVs exclusive to cases or unique SNVs with a higher MAF in cases when compared to gnomAD controls (N=104,068). Genes are ordered from highest to lowest according to the number of unique pred…
Supplementary Table 5. Frequencies and statistics observed for the 175 XenoReg genes targeted by CNVs in both AGP and/or SSC and DGV datasets, after performing the one-tailed two proportions comparison test and Bonferroni correction. 142 genes were targeted by CNVs in the AGP dataset. 109 genes were targeted by CNVs in the SSC dataset. 76 genes were targeted by CNVs in both AGP and SSC datasets.
Supplementary Table 6. Information regarding the inheritance pattern of predicted damaging variants in high evidence XenoReg genes encoding detoxification enzymes. Maternal genetic data was not available for all subjects from Autism Sequencing Consortium (ASC), Autism Genome Project (AGP) and Simons Simplex Collection (SSC) datasets. To identify the numbers of subjects carrying maternally-inherit…
Supplementary Table 7. Information regarding the 77 XenoReg genes with high evidence for a role in gene-environment interactions in ASD. For each gene the table shows: the gene symbol and name according to HGNC guidelines, the cytogenetic location, the function of the encoded protein, the tissue expression profile (according to the Human Protein Atlas) and previous associations with ASD (accordin…

## Sheet: Supplementary Table 3
Supplementary Table 3: 519 XenoReg genes.
HGNC gene symbol	HGNC gene name
DETOXIFICATION GENES
Cytochrome P450 enzymes
CYP1A1	cytochrome P450 family 1 subfamily A member 1
CYP1A2	cytochrome P450 family 1 subfamily A member 2
CYP1B1	cytochrome P450 family 1 subfamily B member 1
CYP2A6	cytochrome P450 family 2 subfamily A member 6
CYP2A7	cytochrome P450 family 2 subfamily A member 7
CYP2A13	cytochrome P450 family 2 subfamily A member 13
CYP2B6	cytochrome P450 family 2 subfamily B member 6
CYP2C8	cytochrome P450 family 2 subfamily C member 8
CYP2C9	cytochrome P450 family 2 subfamily C member 9
CYP2C18	cytochrome P450 family 2 subfamily C member 18
CYP2C19	cytochrome P450 family 2 subfamily C member 19
CYP2D6	cytochrome P450 family 2 subfamily D member 6
CYP2E1	cytochrome P450 family 2 subfamily E member 1
CYP2F1	cytochrome P450 family 2 subfamily F member 1
CYP2J2	cytochrome P450 family 2 subfamily J member 2
CYP2R1	cytochrome P450 family 2 subfamily R member 1
CYP2S1	cytochrome P450 family 2 subfamily S member 1
CYP2U1	cytochrome P450 family 2 subfamily U member 1
CYP2W1	cytochrome P450 family 2 subfamily W member 1
CYP3A4	cytochrome P450 family 3 subfamily A member 4
CYP3A5	cytochrome P450 family 3 subfamily A member 5
CYP3A7	cytochrome P450 family 3 subfamily A member 7
CYP3A43	cytochrome P450 family 3 subfamily A member 43
CYP4A11	cytochrome P450 family 4 subfamily A member 11
CYP4A22	cytochrome P450 family 4 subfamily A member 22
CYP4B1	cytochrome P450 family 4 subfamily B member 1
CYP4F2	cytochrome P450 family 4 subfamily F member 2
CYP4F3	cytochrome P450 family 4 subfamily F member 3
CYP4F8	cytochrome P450 family 4 subfamily F member 8
CYP4F11	cytochrome P450 family 4 subfamily F member 11
CYP4F12	cytochrome P450 family 4 subfamily F member 12
CYP4F22	cytochrome P450 family 4 subfamily F member 22
CYP4V2	cytochrome P450 family 4 subfamily V member 2
CYP4X1	cytochrome P450 family 4 subfamily X member 1
CYP4Z1	cytochrome P450 family 4 subfamily Z member 1
CYP7A1	cytochrome P450 family 7 subfamily A member 1
CYP7B1	cytochrome P450 family 7 subfamily B member 1
CYP8B1	cytochrome P450 family 8 subfamily B member 1
CYP11A1	cytochrome P450 family 11 subfamily A member 1
CYP11B1	cytochrome P450 family 11 subfamily B member 1
CYP11B2	cytochrome P450 family 11 subfamily B member 2
CYP17A1	cytochrome P450 family 17 subfamily A member 1
CYP19A1	cytochrome P450 family 19 subfamily A member 1
CYP20A1	cytochrome P450 family 20 subfamily A member 1
CYP21A2	cytochrome P450 family 21 subfamily A member 2
CYP24A1	cytochrome P450 family 24 subfamily A member 1
CYP26A1	cytochrome P450 family 26 subfamily A member 1
CYP26B1	cytochrome P450 family 26 subfamily B member 1
CYP26C1	cytochrome P450 family 26 subfamily C member 1
CYP27A1	cytochrome P450 family 27 subfamily A member 1
CYP27B1	cytochrome P450 family 27 subfamily B member 1
CYP27C1	cytochrome P450 family 27 subfamily C member 1
CYP39A1	cytochrome P450 family 39 subfamily A member 1
CYP46A1	cytochrome P450 family 46 subfamily A member 1
CYP51A1	cytochrome P450 family 51 subfamily A member 1
PTGIS	prostaglandin I2 synthase
TBXAS1	thromboxane A synthase 1
Glutathione S-transferases
GSTA1	glutathione S-transferase alpha 1
GSTA2	glutathione S-transferase alpha 2
GSTA3	glutathione S-transferase alpha 3
GSTA4	glutathione S-transferase alpha 4
GSTA5	glutathione S-transferase alpha 5
GSTK1	glutathione S-transferase kappa 1
GSTM1	glutathione S-transferase mu 1
GSTM2	glutathione S-transferase mu 2
GSTM3	glutathione S-transferase mu 3
GSTM4	glutathione S-transferase mu 4
GSTM5	glutathione S-transferase mu 5
GSTO1	glutathione S-transferase omega 1
GSTO2	glutathione S-transferase omega 2
GSTP1	glutathione S-transferase pi 1
GSTT1	glutathione S-transferase theta 1
GSTT2	glutathione S-transferase theta 2 (gene/pseudogene)
GSTT2B	glutathione S-transferase theta 2B (gene/pseudogene)
GSTZ1	glutathione S-transferase zeta 1
MGST1	microsomal glutathione S-transferase 1
MGST2	microsomal glutathione S-transferase 2
MGST3	microsomal glutathione S-transferase 3
Sulfatases
ARSA	arylsulfatase A
ARSB	arylsulfatase B
ARSD	arylsulfatase D
ARSE	arylsulfatase E
ARSF	arylsulfatase F
ARSG	arylsulfatase G
ARSH	arylsulfatase family member H
ARSI	arylsulfatase family member I
ARSJ	arylsulfatase family member J
ARSK	arylsulfatase family member K
GALNS	galactosamine (N-acetyl)-6-sulfatase
GNS	glucosamine (N-acetyl)-6-sulfatase
IDS	iduronate 2-sulfatase
SGSH	N-sulfoglucosamine sulfohydrolase
STS	steroid sulfatase
SULF1	sulfatase 1
SULF2	sulfatase 2
Sulfotransferases
CHST1	carbohydrate sulfotransferase 1
CHST2	carbohydrate sulfotransferase 2
CHST3	carbohydrate sulfotransferase 3
CHST4	carbohydrate sulfotransferase 4
CHST5	carbohydrate sulfotransferase 5
CHST6	carbohydrate sulfotransferase 6
CHST7	carbohydrate sulfotransferase 7
CHST8	carbohydrate sulfotransferase 8
CHST9	carbohydrate sulfotransferase 9
CHST10	carbohydrate sulfotransferase 10
CHST11	carbohydrate sulfotransferase 11
CHST12	carbohydrate sulfotransferase 12
CHST13	carbohydrate sulfotransferase 13
CHST14	carbohydrate sulfotransferase 14
GAL3ST1	galactose-3-O-sulfotransferase 1
GAL3ST2	galactose-3-O-sulfotransferase 2
GAL3ST3	galactose-3-O-sulfotransferase 3
GAL3ST4	galactose-3-O-sulfotransferase 4
SULT1A1	sulfotransferase family 1A member 1
SULT1A2	sulfotransferase family 1A member 2
SULT1A3	sulfotransferase family 1A member 3
SULT1A4	sulfotransferase family 1A member 4
SULT1B1	sulfotransferase family 1B member 1
SULT1C2	sulfotransferase family 1C member 2
SULT1C3	sulfotransferase family 1C member 3
SULT1C4	sulfotransferase family 1C member 4
SULT1E1	sulfotransferase family 1E member 1
SULT2A1	sulfotransferase family 2A member 1
SULT2B1	sulfotransferase family 2B member 1
SULT4A1	sulfotransferase family 4A member 1
TPST1	tyrosylprotein sulfotransferase 1
TPST2	tyrosylprotein sulfotransferase 2
UDP-glucuronosyltransferases
UGT1A1	UDP glucuronosyltransferase family 1 member A1
UGT1A3	UDP glucuronosyltransferase family 1 member A3
UGT1A4	UDP glucuronosyltransferase family 1 member A4
UGT1A5	UDP glucuronosyltransferase family 1 member A5
UGT1A6	UDP glucuronosyltransferase family 1 member A6
UGT1A7	UDP glucuronosyltransferase family 1 member A7
UGT1A8	UDP glucuronosyltransferase family 1 member A8
UGT1A9	UDP glucuronosyltransferase family 1 member A9
UGT1A10	UDP glucuronosyltransferase family 1 member A10
UGT2A1	UDP glucuronosyltransferase family 2 member A1 complex locus
UGT2A2	UDP glucuronosyltransferase family 2 member A2
UGT2A3	UDP glucuronosyltransferase family 2 member A3
UGT2B4	UDP glucuronosyltransferase family 2 member B4
UGT2B7	UDP glucuronosyltransferase family 2 member B7
UGT2B10	UDP glucuronosyltransferase family 2 member B10
UGT2B11	UDP glucuronosyltransferase family 2 member B11
UGT2B15	UDP glucuronosyltransferase family 2 member B15
UGT2B17	UDP glucuronosyltransferase family 2 member B17
UGT2B28	UDP glucuronosyltransferase family 2 member B28
Flavin containing monooxygenases
FMO1	flavin containing monooxygenase 1
FMO2	flavin containing monooxygenase 2
FMO3	flavin containing monooxygenase 3
FMO4	flavin containing monooxygenase 4
FMO5	flavin containing monooxygenase 5
Amine Oxidades
AOC1	amine oxidase, copper containing 1
AOC2	amine oxidase, copper containing 2
AOC3	amine oxidase, copper containing 3
AOX1	aldehyde oxidase 1
LOX	lysyl oxidase
LOXL1	lysyl oxidase like 1
LOXL2	lysyl oxidase like 2
LOXL3	lysyl oxidase like 3
LOXL4	lysyl oxidase like 4
MAOA	monoamine oxidase A
MAOB	monoamine oxidase B
PAOX	polyamine oxidase
SMOX	spermine oxidase
SUOX	sulfite oxidase
XDH	xanthine dehydrogenase
Prostaglandin synthases and reductases
PTGES	prostaglandin E synthase
PTGES2	prostaglandin E synthase 2
PTGES3	prostaglandin E synthase 3
PTGR1	prostaglandin reductase 1
PTGR2	prostaglandin reductase 2
PTGS1	prostaglandin-endoperoxide synthase 1
PTGS2	prostaglandin-endoperoxide synthase 2
Lipoxygenases
ALOX5	arachidonate 5-lipoxygenase
ALOX12	arachidonate 12-lipoxygenase, 12S type
ALOX12B	arachidonate 12-lipoxygenase, 12R type
ALOX15	arachidonate 15-lipoxygenase
ALOX15B	arachidonate 15-lipoxygenase, type B
ALOXE3	arachidonate lipoxygenase 3
N-acetyltransferases
NAT1	N-acetyltransferase 1
NAT2	N-acetyltransferase 2
Epoxide hydrolases
EPHX1	epoxide hydrolase 1
EPHX2	epoxide hydrolase 2
EPHX3	epoxide hydrolase 3
EPHX4	epoxide hydrolase 4
LTA4H	leukotriene A4 hydrolase
MEST	mesoderm specific transcript
Nitroreductases
IYD	iodotyrosine deiodinase
QDPR	quinoid dihydropteridine reductase
Methyltransferases
COMT	catechol-O-methyltransferase
DNMT1	DNA methyltransferase 1
DNMT3B	DNA methyltransferase 3 beta
GNMT	glycine N-methyltransferase
HNMT	histamine N-methyltransferase
INMT	indolethylamine N-methyltransferase
NNMT	nicotinamide N-methyltransferase
PNMT	phenylethanolamine N-methyltransferase
TPMT	thiopurine S-methyltransferase
Mannosyltransferases
POMT1	protein O-mannosyltransferase 1
POMT2	protein O-mannosyltransferase 2
NADPH-dependent carbonyl and quinone reductases
AKR1A1	aldo-keto reductase family 1 member A1
AKR1B1	aldo-keto reductase family 1 member B
AKR1B10	aldo-keto reductase family 1 member B10
AKR1B15	aldo-keto reductase family 1 member B15
AKR1C1	aldo-keto reductase family 1 member C1
AKR1C2	aldo-keto reductase family 1 member C2
AKR1C3	aldo-keto reductase family 1 member C3
AKR1C4	aldo-keto reductase family 1 member C4
AKR1D1	aldo-keto reductase family 1 member D1
AKR7A2	aldo-keto reductase family 7 member A2
AKR7A3	aldo-keto reductase family 7 member A3
CBR1	carbonyl reductase 1
CBR3	carbonyl reductase 3
CRYZ	crystallin zeta
DCXR	dicarbonyl and L-xylulose reductase
DHRS1	dehydrogenase/reductase 1
DHRS2	dehydrogenase/reductase 2
DHRS3	dehydrogenase/reductase 3
DHRS4	dehydrogenase/reductase 4
HSD11B1	hydroxysteroid 11-beta dehydrogenase 1
HSD11B2	hydroxysteroid 11-beta dehydrogenase 2
NQO1	NAD(P)H quinone dehydrogenase 1
NQO2	N-ribosyldihydronicotinamide:quinone reductase 2
TP53I3	tumor protein p53 inducible protein 3
TXNRD1	thioredoxin reductase 1
TXNRD2	thioredoxin reductase 2
TXNRD3	thioredoxin reductase 3
Glutathione Peroxidases
GPX1	glutathione peroxidase 1
GPX2	glutathione peroxidase 2
GPX3	glutathione peroxidase 3
GPX4	glutathione peroxidase 4
GPX5	glutathione peroxidase 5
GPX6	glutathione peroxidase 6
GPX7	glutathione peroxidase 7
Esterases
ACHE	acetylcholinesterase (Cartwright blood group)
BCHE	butyrylcholinesterase
CES1	carboxylesterase 1
CES2	carboxylesterase 2
CES3	carboxylesterase 3
PON1	paraoxonase 1
PON2	paraoxonase 2
PON3	paraoxonase 3
Alcohol and aldehyde dehydrogenases
ADH1A	alcohol dehydrogenase 1A (class I), alpha polypeptide
ADH1B	alcohol dehydrogenase 1B (class I), beta polypeptide
ADH1C	alcohol dehydrogenase 1C (class I), gamma polypeptide
ADH4	alcohol dehydrogenase 4 (class II), pi polypeptide
ADH5	alcohol dehydrogenase 5 (class III), chi polypeptide
ADH6	alcohol dehydrogenase 6 (class V)
ALDH1A1	aldehyde dehydrogenase 1 family member A1
ALDH1A2	aldehyde dehydrogenase 1 family member A2
ALDH1A3	aldehyde dehydrogenase 1 family member A3
ALDH1B1	aldehyde dehydrogenase 1 family member B1
ALDH1L1	aldehyde dehydrogenase 1 family member L1
ALDH2	aldehyde dehydrogenase 2 family member
ALDH3A1	aldehyde dehydrogenase 3 family member A1
ALDH3A2	aldehyde dehydrogenase 3 family member A2
ALDH3B1	aldehyde dehydrogenase 3 family member B1
ALDH3B2	aldehyde dehydrogenase 3 family member B2
ALDH4A1	aldehyde dehydrogenase 4 family member A1
ALDH5A1	aldehyde dehydrogenase 5 family member A1
ALDH6A1	aldehyde dehydrogenase 6 family member A1
ALDH7A1	aldehyde dehydrogenase 7 family member A1
ALDH8A1	aldehyde dehydrogenase 8 family member A1
ALDH9A1	aldehyde dehydrogenase 9 family member A1
ALDH18A1	aldehyde dehydrogenase 18 family member A1
beta-1,3-glucuronyltransferases
B3GAT1	beta-1,3-glucuronyltransferase 1
B3GAT2	beta-1,3-glucuronyltransferase 2
B3GAT3	beta-1,3-glucuronyltransferase 3
Nitric oxide synthases
NOS1	nitric oxide synthase 1
NOS1AP	nitric oxide synthase 1 adaptor protein
NOS2	nitric oxide synthase 2
NOS3	nitric oxide synthase 3
GABA receptors
GABBR1	gamma-aminobutyric acid type B receptor subunit 1
GABBR2	gamma-aminobutyric acid type B receptor subunit 2
GABRA1	gamma-aminobutyric acid type A receptor alpha1 subunit
GABRA5	gamma-aminobutyric acid type A receptor alpha5 subunit
GABRB3	gamma-aminobutyric acid type A receptor beta3 subunit
GABRG2	gamma-aminobutyric acid type A receptor gamma2 subunit
GABRG3	gamma-aminobutyric acid type A receptor gamma3 subunit
Folate Metabolism Enzymes
CBS	cystathionine-beta-synthase
CTH	cystathionine gamma-lyase
DHFR	dihydrofolate reductase
FOLR1	folate receptor 1
FOLR2	folate receptor beta
MTHFR	methylenetetrahydrofolate reductase
MTR	5-methyltetrahydrofolate-homocysteine methyltransferase
MTRR	5-methyltetrahydrofolate-homocysteine methyltransferase reductase
TYMS	thymidylate synthetase
Other enzymes/receptors
AHR	aryl hydrocarbon receptor
ALAD	aminolevulinate dehydratase
CP	ceruloplasmin
GUSB	glucuronidase beta
MT1A	metallothionein 1A
MT1B	metallothionein 1B
MTF1	metal regulatory transcription factor 1
MTF2	metal response element binding transcription factor 2
TF	transferrin
BLOOD-BRAIN BARRIER GENES
ABC transporters
ABCA2	ATP binding cassette subfamily A member 2
ABCA8	ATP binding cassette subfamily A member 8
ABCB1	ATP binding cassette subfamily B member 1
ABCC1	ATP binding cassette subfamily C member 1
ABCC3	ATP binding cassette subfamily C member 3
ABCC5	ATP binding cassette subfamily C member 5
ABCG2	ATP binding cassette subfamily G member 2 (Junior blood group)
Solute carriers
SLC1A1	solute carrier family 1 member 1
SLC1A2	solute carrier family 1 member 2
SLC1A3	solute carrier family 1 member 3
SLC1A4	solute carrier family 1 member 4
SLC2A1	solute carrier family 2 member 1
SLC2A3	solute carrier family 2 member 3
SLC2A14	solute carrier family 2 member 14
SLC3A2	solute carrier family 3 member 2
SLC6A8	solute carrier family 6 member 8
SLC6A12	solute carrier family 6 member 12
SLC7A1	solute carrier family 7 member 1
SLC7A5	solute carrier family 7 member 5
SLC12A7	solute carrier family 12 member 7
SLC16A1	solute carrier family 16 member 1
SLC16A2	solute carrier family 16 member 2
SLC19A1	solute carrier family 19 member 1
SLC22A5	solute carrier family 22 member 5
SLC25A12	solute carrier family 25 member 12
SLC25A20	solute carrier family 25 member 20
SLC25A24	solute carrier family 25 member 24
SLC25A25	solute carrier family 25 member 25
SLC27A1	solute carrier family 27 member 1
SLC29A1	solute carrier family 29 member 1 (Augustine blood group)
SLC31A1	solute carrier family 31 member 1
SLC35D2	solute carrier family 35 member D2
SLC38A5	solute carrier family 38 member 5
SLC39A8	solute carrier family 39 member 8
SLCO1C1	solute carrier organic anion transporter family member 1C1
SLCO2A1	solute carrier organic anion transporter family member 2A1
Na+/K+ ATPase subunits
ATP1A1	ATPase Na+/K+ transporting subunit alpha 1
ATP1A2	ATPase Na+/K+ transporting subunit alpha 2
ATP1A3	ATPase Na+/K+ transporting subunit alpha 3
ATP1A4	ATPase Na+/K+ transporting subunit alpha 4
ATP1B1	ATPase Na+/K+ transporting subunit beta 1
ATP1B2	ATPase Na+/K+ transporting subunit beta 2
ATP1B3	ATPase Na+/K+ transporting subunit beta 3
ATP1B4	ATPase Na+/K+ transporting family member beta 4
Brain endothelial junctional complex proteins
ACTN1	actinin alpha 1
AFDN	afadin, adherens junction formation factor
CDH5	cadherin 5
CGN	cingulin
CGNL1	cingulin like 1
CLDN1	claudin 1
CLDN3	claudin 3
CLDN5	claudin 5
CLDN12	claudin 12
F11R	F11 receptor
JAM2	junctional adhesion molecule 2
JAM3	junctional adhesion molecule 3
JUP	junction plakoglobin
MPDZ	multiple PDZ domain crumbs cell polarity complex component
OCLN	occludin
PARD3	par-3 family cell polarity regulator
PARD6A	par-6 family cell polarity regulator alpha
PARD6B	par-6 family cell polarity regulator beta
PARD6G	par-6 family cell polarity regulator gamma
PRKCE	protein kinase C epsilon
PRKCZ	protein kinase C zeta
RAB3B	RAB3B, member RAS oncogene family
RAB13	RAB13, member RAS oncogene family
TJP1	tight junction protein 1
TJP2	tight junction protein 2
TJP3	tight junction protein 3
VCL	vinculin
Other genes highly expressed at the BBB
BDNF	brain derived neurotrophic factor
CNP	2',3'-cyclic nucleotide 3' phosphodiesterase
FOXP2	forkhead box P2
GFAP	glial fibrillary acidic protein
LRP1	LDL receptor related protein 1
MFSD2A	major facilitator superfamily domain containing 2A
MTTP	microsomal triglyceride transfer protein
PECAM1	platelet and endothelial cell adhesion molecule 1
SYN1	synapsin I
SYP	synaptophysin
TFRC	transferrin receptor
VWF	von Willebrand factor
PLACENTA GENES
Pregnancy-specific glycoproteins
PSG1	pregnancy specific beta-1-glycoprotein 1
PSG2	pregnancy specific beta-1-glycoprotein 2
PSG3	pregnancy specific beta-1-glycoprotein 3
PSG4	pregnancy specific beta-1-glycoprotein 4
PSG5	pregnancy specific beta-1-glycoprotein 5
PSG6	pregnancy specific beta-1-glycoprotein 6
PSG7	pregnancy specific beta-1-glycoprotein 7 (gene/pseudogene)
PSG8	pregnancy specific beta-1-glycoprotein 8
PSG9	pregnancy specific beta-1-glycoprotein 9
PSG11	pregnancy specific beta-1-glycoprotein 11
Hormones expressed at the placenta
CGA	glycoprotein hormones, alpha polypeptide
CGB1	chorionic gonadotropin subunit beta 1
CGB2	chorionic gonadotropin subunit beta 2
CGB3	chorionic gonadotropin subunit beta 3
CGB5	chorionic gonadotropin subunit beta 5
CGB7	chorionic gonadotropin subunit beta 7
CGB8	chorionic gonadotropin subunit beta 8
CRH	corticotropin releasing hormone
CSH1	chorionic somatomammotropin hormone 1
CSH2	chorionic somatomammotropin hormone 2
GH1	growth hormone 1
GH2	growth hormone 2
Galectins
LGALS13	galectin 13
LGALS14	galectin 14
LGALS16	galectin 16
NOTCHs
NOTCH1	notch 1
NOTCH2	notch 2
NOTCH3	notch 3
NOTCH4	notch 4
Other receptors and transporters expressed at the placenta
ACKR2	atypical chemokine receptor 2
ADORA2A	adenosine A2a receptor
ADRB2	adrenoceptor beta 2
AQP4	aquaporin 4
AQP9	aquaporin 9
AR	androgen receptor
DRD1	dopamine receptor D1
DRD4	dopamine receptor D4
FCGR2B	Fc fragment of IgG receptor IIb
GPR32	G protein-coupled receptor 32
HBG1	hemoglobin subunit gamma 1
HBG2	hemoglobin subunit gamma 2
HTR2A	5-hydroxytryptamine receptor 2A
IL1RL1	interleukin 1 receptor like 1
MET	MET proto-oncogene, receptor tyrosine kinase
MTNR1A	melatonin receptor 1A
NTRK2	neurotrophic receptor tyrosine kinase 2
SLC6A4	solute carrier family 6 member 4
SLC13A4	solute carrier family 13 member 4
Genes related to morphogenesis
ADAM12	ADAM metallopeptidase domain 12
ADA	adenosine deaminase
ANKRD11	ankyrin repeat domain 11
CALB1	calbindin 1
FBN2	fibrillin 2
FLT1	fms related tyrosine kinase 1
FOXO4	forkhead box O4
GNGT1	G protein subunit gamma transducin 1
HGF	hepatocyte growth factor
IGF2	insulin like growth factor 2
JAG1	jagged 1
JAG2	jagged 2
KIF17	kinesin family member 17
KIFC1	kinesin family member C1
MAPK8IP2	mitogen-activated protein kinase 8 interacting protein 2
PAPPA	pappalysin 1
PAPPA2	pappalysin 2
PHLDA2	pleckstrin homology like domain family A member 2
PROK1	prokineticin 1
SERPINE2	serpin family E member 2
VEGFA	vascular endothelial growth factor A
WNT3A	Wnt family member 3A
Other genes highly expressed at the placenta
ADAMTS18	ADAM metallopeptidase with thrombospondin type 1 motif 18
ADSL	adenylosuccinate lyase
ALPP	alkaline phosphatase, placental
ANKRD33	ankyrin repeat domain 33
ASMT	acetylserotonin O-methyltransferase
CALHM4	calcium homeostasis modulator family member 4
CHAT	choline O-acetyltransferase
EBI3	Epstein-Barr virus induced 3
EGFL6	EGF like domain multiple 6
EIF4E	eukaryotic translation initiation factor 4E
EPYC	epiphycan
ERVFRD-1	endogenous retrovirus group FRD member 1, envelope
ERVV-1	endogenous retrovirus group V member 1, envelope
ERVV-2	endogenous retrovirus group V member 2, envelope
ERVW-1	endogenous retrovirus group W member 1, envelope
FOXI3	forkhead box I3
GCM1	glial cells missing homolog 1
HSD17B1	hydroxysteroid 17-beta dehydrogenase 1
HSD3B1	hydroxy-delta-5-steroid dehydrogenase, 3 beta- and steroid delta-isomerase 1
HTRA4	HtrA serine peptidase 4
INSL4	insulin like 4
INSR	insulin receptor
ISM2	isthmin 2
KISS1	KiSS-1 metastasis suppressor
KRTAP26-1	keratin associated protein 26-1
LIN28B	lin-28 homolog B
MAGEA8	MAGE family member A8
MECP2	methyl-CpG binding protein 2
MIF	macrophage migration inhibitory factor
NFKB1	nuclear factor kappa B subunit 1
NOTUM	notum, palmitoleoyl-protein carboxylesterase
PAGE4	PAGE family member 4
PLAC1	placenta specific 1
PRG2	proteoglycan 2, pro eosinophil major basic protein
SHANK2	SH3 and multiple ankyrin repeat domains 2
SIGLEC6	sialic acid binding Ig like lectin 6
TAC3	tachykinin 3
TFPI2	tissue factor pathway inhibitor 2
TRIM64B	tripartite motif containing 64B
VGLL1	vestigial like family member 1
XAGE2	X antigen family member 2
XAGE3	X antigen family member 3
RESPIRATORY CILIA GENES
Coiled-coil domain containing proteins
CCDC114	coiled-coil domain containing 114
CCDC151	coiled-coil domain containing 151
CCDC39	coiled-coil domain containing 39
CCDC40	coiled-coil domain containing 40
SGF29	SAGA complex associated factor 29
Dyneins
DNAAF1	dynein axonemal assembly factor 1
DNAAF2	dynein axonemal assembly factor 2
DNAAF4	dynein axonemal assembly factor 4
DNAAF5	dynein axonemal assembly factor 5
DNAH11	dynein axonemal heavy chain 11
DNAH5	dynein axonemal heavy chain 5
DNAH7	dynein axonemal heavy chain 7
DNAI1	dynein axonemal intermediate chain 1
DNAI2	dynein axonemal intermediate chain 2
Epithelial sodium channel (ENaC)
SCNN1A	sodium channel epithelial 1 alpha subunit
SCNN1B	sodium channel epithelial 1 beta subunit
SCNN1D	sodium channel epithelial 1 delta subunit
SCNN1G	sodium channel epithelial 1 gamma subunit
Other genes highly expressed at the respiratory cilia
ADCY10	adenylate cyclase 10
APC	APC, WNT signaling pathway regulator
ARMC4	armadillo repeat containing 4
CFTR	cystic fibrosis transmembrane conductance regulator
IFT74	intraflagellar transport 74
IFT81	intraflagellar transport 81
LRRC6	leucine rich repeat containing 6
RSPH9	radial spoke head 9 homolog
RSPH4A	radial spoke head component 4A

## Sheet: Supplementary Table 4
Supplementary Table 4: Numbers of loss-of-function and missense SNVs found by gene in the 2,674 ASC ASD-subjects.
Genes	Number of LoF SNVs		Number of missense SNVs		Total SNVs found in the gene
	Exclusive to cases	Higher MAF in cases	Exclusive to cases	Higher MAF in cases
CFTR	1	1	5	7	14
DNAH7	1	0	8	4	13
DNAH11	1	0	6	3	10
TJP3	1	1	7	1	10
VWF	1	0	6	2	9
CYP1A2	2	0	3	2	7
CYP4F12	1	0	4	2	7
CGN	0	1	3	2	6
CYP2A13	0	0	2	4	6
DNAH5	0	0	3	3	6
KIF17	0	0	4	2	6
LOXL4	0	0	2	4	6
ALDH1L1	1	0	2	2	5
AOC2	1	0	2	2	5
AOX1	1	0	4	0	5
CBS	0	0	4	1	5
CYP2D6	0	0	2	3	5
AFDN	0	0	4	1	5
NOS2	1	0	2	2	5
NOTCH1	0	0	5	0	5
NOTCH3	0	0	5	0	5
AKR1B10	0	1	1	2	4
ALDH3B1	0	0	2	2	4
ALDH3B2	0	0	1	3	4
ALOX15	0	0	0	4	4
ARMC4	0	0	3	1	4
CGNL1	1	0	3	0	4
CHST6	0	0	2	2	4
CYP1A1	0	0	0	4	4
DHRS2	0	1	1	2	4
FMO2	0	1	1	2	4
NQO1	0	1	1	2	4
SULT1C3	0	0	1	3	4
ABCC3	0	0	2	1	3
ADAMTS18	1	0	2	0	3
ALOXE3	0	0	1	2	3
CCDC40	0	0	2	1	3
CYP24A1	0	0	2	1	3
CYP3A7	1	0	2	0	3
CYP4A22	0	0	0	3	3
CYP4B1	0	0	1	2	3
CYP4F2	0	0	1	2	3
DNAI2	0	1	0	2	3
FMO4	0	0	1	2	3
LRP1	0	0	1	2	3
MET	0	0	1	2	3
MTR	0	0	3	0	3
NOS3	0	0	1	2	3
NOTCH4	0	0	1	2	3
PAPPA2	0	0	3	0	3
PARD3	0	0	3	0	3
PSG4	1	0	1	1	3
SLC12A7	0	0	1	2	3
SLC25A25	0	0	3	0	3
SULF2	0	0	3	0	3
TJP1	0	0	0	3	3
TJP2	0	0	2	1	3
ABCA2	0	0	2	0	2
ABCA8	1	0	1	0	2
ADH1A	0	1	0	1	2
ADH1B	0	0	0	2	2
ADH5	1	0	0	1	2
AKR1C4	0	0	1	1	2
ALDH1A3	0	0	2	0	2
ALDH2	0	0	1	1	2
ALDH3A1	1	0	1	0	2
ALDH6A1	0	0	1	1	2
ALOX12B	0	0	2	0	2
ALPP	0	0	1	1	2
ANKRD11	0	0	1	1	2
AOC1	1	0	0	1	2
ATP1B2	0	0	0	2	2
BCHE	0	0	0	2	2
CCDC39	0	1	0	1	2
CES2	0	0	1	1	2
CHAT	0	0	1	1	2
CHST12	0	0	2	0	2
CHST13	0	0	2	0	2
CHST4	0	0	2	0	2
CP	0	0	1	1	2
CYP11A1	0	0	2	0	2
CYP26B1	0	0	0	2	2
CYP2C8	0	0	1	1	2
CYP2C9	0	0	0	2	2
CYP3A5	0	0	1	1	2
DNAAF1	1	0	0	1	2
DNAAF2	0	0	2	0	2
DNAI1	0	1	0	1	2
DNMT1	0	0	1	1	2
DRD4	0	0	2	0	2
GAL3ST1	0	0	2	0	2
GALNS	0	0	2	0	2
GH2	0	0	1	1	2
GPX6	0	0	0	2	2
GSTA3	0	0	0	2	2
GSTM5	1	0	1	0	2
IFT74	0	0	2	0	2
LOXL2	0	0	2	0	2
MPDZ	0	0	1	1	2
NAT2	0	0	1	1	2
NOTUM	0	0	1	1	2
NQO2	1	0	1	0	2
PARD6B	0	0	1	1	2
POMT2	1	0	1	0	2
PON2	0	0	2	0	2
PON3	2	0	0	0	2
PSG3	0	1	0	1	2
PTGES2	0	0	2	0	2
PTGIS	0	0	0	2	2
RSPH4A	0	0	1	1	2
SCNN1A	1	0	1	0	2
SLC13A4	0	0	2	0	2
SLC1A1	0	0	0	2	2
SLC22A5	0	0	2	0	2
SLCO2A1	0	0	2	0	2
TP53I3	0	0	1	1	2
TXNRD2	0	0	1	1	2
UGT2A3	0	0	2	0	2
UGT2B10	0	0	1	1	2
ABCB1	0	0	0	1	1
ABCG2	0	0	1	0	1
ACHE	0	0	1	0	1
ADA	0	0	1	0	1
ADH4	0	0	1	0	1
ADH6	0	0	0	1	1
ADRB2	0	0	0	1	1
ADSL	0	0	1	0	1
AHR	0	0	1	0	1
AKR1A1	0	0	0	1	1
AKR1C2	0	0	0	1	1
AKR1C3	0	1	0	0	1
AKR7A2	0	0	0	1	1
AKR7A3	0	0	1	0	1
ALAD	0	0	1	0	1
ALDH1A1	0	0	1	0	1
ALDH4A1	0	0	1	0	1
ALDH5A1	0	0	0	1	1
ALOX12	0	0	0	1	1
ALOX15B	0	0	1	0	1
APC	0	0	1	0	1
AQP4	0	0	1	0	1
AQP9	0	0	1	0	1
ARSB	0	0	1	0	1
ARSG	0	0	1	0	1
ARSI	1	0	0	0	1
ARSK	0	0	0	1	1
ATP1A3	0	0	1	0	1
ATP1A4	0	0	1	0	1
B3GAT2	0	0	1	0	1
CBR1	0	0	1	0	1
CBR3	1	0	0	0	1
CCDC114	0	0	1	0	1
CGB1	0	0	1	0	1
CHST10	0	0	0	1	1
CHST11	1	0	0	0	1
CHST3	0	0	1	0	1
CHST5	0	0	0	1	1
CHST8	0	0	1	0	1
COMT	0	0	1	0	1
CRYZ	1	0	0	0	1
CYP19A1	0	0	0	1	1
CYP27A1	0	0	0	1	1
CYP27B1	0	0	1	0	1
CYP27C1	0	0	1	0	1
CYP2A7	0	0	0	1	1
CYP2B6	0	0	0	1	1
CYP2C19	0	0	1	0	1
CYP2F1	0	0	1	0	1
CYP2J2	0	0	1	0	1
CYP2R1	0	0	1	0	1
CYP2S1	0	0	0	1	1
CYP2U1	0	0	1	0	1
CYP39A1	0	0	0	1	1
CYP3A43	0	0	1	0	1
CYP4A11	0	0	1	0	1
CYP4F22	0	0	1	0	1
CYP4X1	0	1	0	0	1
DHRS1	0	0	1	0	1
EBI3	0	0	1	0	1
EPHX1	0	0	0	1	1
EPHX2	0	0	1	0	1
FBN2	0	0	1	0	1
FLT1	0	0	1	0	1
FMO1	1	0	0	0	1
FMO3	0	0	1	0	1
FOLR2	0	0	1	0	1
FOXP2	0	0	0	1	1
GAL3ST3	0	0	1	0	1
GFAP	0	0	1	0	1
GNGT1	0	0	1	0	1
GPR32	0	0	1	0	1
GPX5	0	0	1	0	1
GSTA2	0	0	1	0	1
GSTO1	0	0	0	1	1
GSTP1	0	0	1	0	1
HGF	1	0	0	0	1
HSD17B1	0	0	1	0	1
HSD3B1	0	0	1	0	1
HTRA4	0	0	0	1	1
IL1RL1	0	0	1	0	1
INSR	0	0	1	0	1
JAG1	0	0	1	0	1
JAM3	1	0	0	0	1
LGALS13	1	0	0	0	1
LGALS14	0	0	1	0	1
LGALS16	0	0	0	1	1
LOXL1	0	0	1	0	1
MTHFR	0	0	1	0	1
MTTP	0	0	0	1	1
NOS1	0	0	1	0	1
NOTCH2	0	0	1	0	1
PAOX	0	0	0	1	1
POMT1	0	0	1	0	1
PRG2	0	0	1	0	1
PRKCZ	0	0	1	0	1
PROK1	0	0	0	1	1
PSG1	0	1	0	0	1
PSG6	0	0	1	0	1
PSG7	0	0	0	1	1
PSG9	0	1	0	0	1
PTGR1	0	0	0	1	1
PTGS1	0	0	0	1	1
SCNN1B	0	0	1	0	1
SCNN1G	0	0	1	0	1
SLC19A1	0	0	0	1	1
SLC1A4	0	0	0	1	1
SLC25A20	0	0	1	0	1
SLC2A14	0	0	0	1	1
SLC2A3	0	0	0	1	1
SLC3A2	0	0	1	0	1
SLC6A4	0	0	1	0	1
SLCO1C1	0	0	1	0	1
SULF1	0	0	1	0	1
SULT1B1	1	0	0	0	1
SULT1C2	0	0	0	1	1
TAC3	0	0	0	1	1
TFRC	0	0	1	0	1
TPMT	0	0	0	1	1
TPST1	0	0	1	0	1
TPST2	0	0	1	0	1
TXNRD1	0	0	1	0	1
UGT1A6	0	0	1	0	1
UGT2A1	0	0	1	0	1
UGT2B11	0	0	0	1	1
UGT2B15	0	0	1	0	1
UGT2B4	0	0	0	1	1
UGT2B7	0	0	1	0	1
VCL	0	0	1	0	1

## Sheet: Supplementary Table 5
Supplementary Table 5: Summary statistics observed for the XenoReg genes targeted by CNVs in both AGP and/or SSC and DGV datasets.
	AGP (n=2,446)					SSC (n=1,124)					DGV (n=9,649)
Gene	AGP (n)	AGP (F)	Test statistic	p-value	Adjusted p-value	SSC (n)	SSC (F)	Test statistic	p-value	Adjusted p-value	DGV (n)	DGV (F)
ABCA2	7	0.00286182	2.12112	0.0170019	1	2	0.00177936	0.986214	0.162114	1	5	0.000518188
ABCA8	0	0	N/A	N/A	N/A	1	0.00088968	0.756822	0.224653	1	2	0.000207275
ABCB1	20	0.00817661	4.17147	1.56433e-05	0.00222135	2	0.00177936	0.986214	0.162114	1	5	0.000518188
ABCC1	11	0.00449714	2.9823	0.00144397	0.205043	8	0.00711744	2.66296	0.00392751	0.428098	4	0.000414551
ADAMTS18	1	0.000408831	0.723614	0.234682	1	2	0.00177936	1.32794	0.0922328	1	1	0.000103638
ADORA2A	1	0.000408831	-0.0124793	0.504978	1	1	0.00088968	0.52012	0.301536	1	4	0.000414551
AHR	2	0.000817661	0.144114	0.442709	1	1	0.00088968	0.176396	0.430005	1	7	0.000725464
AKR1B10	1	0.000408831	0.464086	0.321309	1	0	0	N/A	N/A	N/A	2	0.000207275
AKR1B15	1	0.000408831	0.464086	0.321309	1	0	0	N/A	N/A	N/A	2	0.000207275
AKR1C1	1	0.000408831	0.464086	0.321309	1	0	0	N/A	N/A	N/A	2	0.000207275
AKR1C2	2	0.000817661	0.656443	0.255794	1	1	0.00088968	0.52012	0.301536	1	4	0.000414551
AKR1C4	0	0	N/A	N/A	N/A	1	0.00088968	0.637686	0.261899	1	3	0.000310913
ALDH18A1	0	0	N/A	N/A	N/A	1	0.00088968	0.877577	0.190178	1	1	0.000103638
ALDH1A2	0	0	N/A	N/A	N/A	1	0.00088968	0.52012	0.301536	1	4	0.000414551
ALDH1A3	1	0.000408831	-5.36937	1	1	0	0	N/A	N/A	N/A	46	0.00476733
ALDH2	9	0.00367948	2.08521	0.0185701	1	6	0.00533808	1.95626	0.0253356	1	10	0.00103638
ALDH3A1	2	0.000817661	1.02354	0.15307	1	0	0	N/A	N/A	N/A	2	0.000207275
ALDH3B1	0	0	N/A	N/A	N/A	1	0.00088968	0.176396	0.430005	1	7	0.000725464
ALDH3B2	3	0.00122649	0.804131	0.210692	1	1	0.00088968	0.289518	0.386115	1	6	0.000621826
ALDH5A1	1	0.000408831	0.723614	0.234682	1	1	0.00088968	0.877577	0.190178	1	1	0.000103638
ALDH7A1	1	0.000408831	0.723614	0.234682	1	2	0.00177936	1.32794	0.0922328	1	1	0.000103638
ALDH8A1	0	0	N/A	N/A	N/A	4	0.00355872	1.87965	0.0302055	1	2	0.000207275
ALOX12	0	0	N/A	N/A	N/A	1	0.00088968	0.877577	0.190178	1	1	0.000103638
ALOX5	1	0.000408831	0.723614	0.234682	1	0	0	N/A	N/A	N/A	1	0.000103638
ALOXE3	0	0	N/A	N/A	N/A	1	0.00088968	0.756822	0.224653	1	2	0.000207275
ALPP	11	0.00449714	1.4663	0.0713332	1	1	0.00088968	-1.46638	0.928646	1	23	0.00238367
ANKRD11	1	0.000408831	-0.232716	0.592003	1	1	0.00088968	0.404079	0.343111	1	5	0.000518188
ANKRD33	1	0.000408831	0.723614	0.234682	1	0	0	N/A	N/A	N/A	1	0.000103638
ARSA	2	0.000817661	0.837213	0.201271	1	0	0	N/A	N/A	N/A	3	0.000310913
ARSD	2	0.000817661	1.21583	0.11208	1	3	0.00266904	1.66252	0.0483428	1	1	0.000103638
ARSJ	1	0.000408831	0.464086	0.321309	1	0	0	N/A	N/A	N/A	2	0.000207275
ATP1B4	1	0.000408831	0.723614	0.234682	1	1	0.00088968	0.877577	0.190178	1	1	0.000103638
B3GAT1	3	0.00122649	0.951023	0.170835	1	1	0.00088968	0.404079	0.343111	1	5	0.000518188
B3GAT2	2	0.000817661	1.02354	0.15307	1	1	0.00088968	0.756822	0.224653	1	2	0.000207275
BCHE	1	0.000408831	-0.232716	0.592003	1	0	0	N/A	N/A	N/A	5	0.000518188
CBR3	7	0.00286182	1.32498	0.0926391	1	0	0	N/A	N/A	N/A	13	0.00134729
CBS	2	0.000817661	0.656443	0.255794	1	0	0	N/A	N/A	N/A	4	0.000414551
CES1	17	0.00695012	2.86316	0.00211277	0.300013	1	0.00088968	-1.08202	0.860305	1	19	0.00196912
CES2	1	0.000408831	0.723614	0.234682	1	0	0	N/A	N/A	N/A	1	0.000103638
CFTR	2	0.000817661	1.21583	0.11208	1	1	0.00088968	0.877577	0.190178	1	1	0.000103638
CGNL1	2	0.000817661	-2.83048	0.99767	1	6	0.00533808	0.991939	0.160707	1	30	0.00310913
CHAT	3	0.00122649	1.56961	0.0583153	1	0	0	N/A	N/A	N/A	1	0.000103638
CHST10	2	0.000817661	1.02354	0.15307	1	0	0	N/A	N/A	N/A	2	0.000207275
CHST11	1	0.000408831	0.723614	0.234682	1	2	0.00177936	1.32794	0.0922328	1	1	0.000103638
CHST5	33	0.0134914	4.23001	1.20647e-05	0.00171318	23	0.0204626	4.02012	3.09514e-05	0.0033737	32	0.00331641
CHST6	2	0.000817661	0.656443	0.255794	1	1	0.00088968	0.52012	0.301536	1	4	0.000414551
CHST8	1	0.000408831	-0.232716	0.592003	1	1	0.00088968	0.404079	0.343111	1	5	0.000518188
CHST9	0	0	N/A	N/A	N/A	2	0.00177936	1.32794	0.0922328	1	1	0.000103638
CLDN5	7	0.00286182	2.54141	0.00555047	0.788167	1	0.00088968	0.877577	0.190178	1	1	0.000103638
COMT	9	0.00367948	2.44513	0.00727234	1	1	0.00088968	0.289518	0.386115	1	6	0.000621826
CRYZ	2	0.000817661	1.21583	0.11208	1	0	0	N/A	N/A	N/A	1	0.000103638
CSH1	19	0.00776778	3.91999	4.5437e-05	0.00645205	9	0.00800712	2.72353	0.0032784	0.357345	7	0.000725464
CSH2	14	0.00572363	3.29873	0.000492214	0.0698944	8	0.00711744	2.57625	0.00505609	0.551113	6	0.000621826
CYP11B1	1	0.000408831	0.723614	0.234682	1	0	0	N/A	N/A	N/A	1	0.000103638
CYP21A2	67	0.0273917	5.08492	1.95528e-07	2.7765e-05	23	0.0204626	2.44481	0.00731492	0.797326	95	0.00984558
CYP24A1	1	0.000408831	0.464086	0.321309	1	0	0	N/A	N/A	N/A	2	0.000207275
CYP27B1	1	0.000408831	0.464086	0.321309	1	0	0	N/A	N/A	N/A	2	0.000207275
CYP2B6	3	0.00122649	0.518731	0.301991	1	1	0.00088968	0.0646725	0.474222	1	8	0.000829101
CYP2C18	2	0.000817661	-0.626125	0.734368	1	0	0	N/A	N/A	N/A	12	0.00124365
CYP2C19	2	0.000817661	-0.769597	0.779211	1	0	0	N/A	N/A	N/A	13	0.00134729
CYP2U1	0	0	N/A	N/A	N/A	1	0.00088968	0.877577	0.190178	1	1	0.000103638
CYP2W1	1	0.000408831	-0.0124793	0.504978	1	0	0	N/A	N/A	N/A	4	0.000414551
CYP46A1	1	0.000408831	0.464086	0.321309	1	0	0	N/A	N/A	N/A	2	0.000207275
CYP4F12	9	0.00367948	0.899522	0.18422	1	1	0.00088968	-1.56009	0.94055	1	24	0.0024873
CYP4F3	1	0.000408831	0.723614	0.234682	1	1	0.00088968	0.877577	0.190178	1	1	0.000103638
CYP4V2	2	0.000817661	0.48088	0.315317	1	1	0.00088968	0.404079	0.343111	1	5	0.000518188
CYP4X1	17	0.00695012	3.99811	3.28566e-05	0.00466564	7	0.00622776	2.55957	0.0053046	0.578201	2	0.000207275
CYP7B1	1	0.000408831	0.723614	0.234682	1	0	0	N/A	N/A	N/A	1	0.000103638
DCXR	2	0.000817661	0.656443	0.255794	1	0	0	N/A	N/A	N/A	4	0.000414551
DHRS3	0	0	N/A	N/A	N/A	1	0.00088968	0.52012	0.301536	1	4	0.000414551
DHRS4	6	0.00245298	2.2211	0.0132159	1	1	0.00088968	0.756822	0.224653	1	2	0.000207275
DNAH5	0	0	N/A	N/A	N/A	1	0.00088968	0.404079	0.343111	1	5	0.000518188
DNAI2	4	0.00163532	0.0887165	0.464656	1	1	0.00088968	-0.681295	0.752109	1	15	0.00155457
DRD4	1	0.000408831	-0.442633	0.670974	1	0	0	N/A	N/A	N/A	6	0.000621826
DYX1C1	1	0.000408831	0.464086	0.321309	1	1	0.00088968	0.756822	0.224653	1	2	0.000207275
EPHX4	1	0.000408831	-0.442633	0.670974	1	0	0	N/A	N/A	N/A	6	0.000621826
FBN2	2	0.000817661	1.02354	0.15307	1	0	0	N/A	N/A	N/A	2	0.000207275
FCGR2B	5	0.00204415	1.38275	0.0834233	1	0	0	N/A	N/A	N/A	7	0.000725464
FMO5	5	0.00204415	2.1109	0.01744	1	3	0.00266904	1.66252	0.0483428	1	1	0.000103638
GABRA5	7	0.00286182	-0.697573	0.757259	1	1	0.00088968	-2.61917	0.995565	1	36	0.00373096
GABRB3	7	0.00286182	2.22472	0.0130925	1	1	0.00088968	0.52012	0.301536	1	4	0.000414551
GABRG3	7	0.00286182	-0.118194	0.54704	1	2	0.00177936	-0.891355	0.813564	1	29	0.00300549
GAL3ST2	5	0.00204415	2.1109	0.01744	1	4	0.00355872	1.94106	0.0262499	1	1	0.000103638
GALNS	0	0	N/A	N/A	N/A	1	0.00088968	0.52012	0.301536	1	4	0.000414551
GH1	0	0	N/A	N/A	N/A	1	0.00088968	0.756822	0.224653	1	2	0.000207275
GH2	14	0.00572363	3.22449	0.000638778	0.0907065	8	0.00711744	2.53301	0.00572044	0.623528	7	0.000725464
GPR32	1	0.000408831	0.723614	0.234682	1	0	0	N/A	N/A	N/A	1	0.000103638
GPX5	1	0.000408831	0.464086	0.321309	1	0	0	N/A	N/A	N/A	2	0.000207275
GPX6	1	0.000408831	0.464086	0.321309	1	0	0	N/A	N/A	N/A	2	0.000207275
GSTA1	7	0.00286182	2.32928	0.00996044	1	6	0.00533808	2.30414	0.0106972	1	3	0.000310913
GSTA2	7	0.00286182	2.32928	0.00996044	1	6	0.00533808	2.30414	0.0106972	1	3	0.000310913
GSTM1	20	0.00817661	4.17147	1.56433e-05	0.00222135	2	0.00177936	0.986214	0.162114	1	5	0.000518188
GSTM5	1	0.000408831	-2.5622	0.994791	1	2	0.00177936	-0.142016	0.556456	1	19	0.00196912
GSTO1	1	0.000408831	0.723614	0.234682	1	0	0	N/A	N/A	N/A	1	0.000103638
GSTO2	1	0.000408831	0.723614	0.234682	1	0	0	N/A	N/A	N/A	1	0.000103638
GSTP1	2	0.000817661	1.02354	0.15307	1	0	0	N/A	N/A	N/A	2	0.000207275
GSTT1	0	0	N/A	N/A	N/A	1	0.00088968	-23.1833	1	1	589	0.0610426
GSTT2	16	0.00654129	3.65772	0.000129814	0.0184335	1	0.00088968	0.404079	0.343111	1	5	0.000518188
GSTT2B	12	0.00490597	3.1449	0.000840275	0.119319	1	0.00088968	0.52012	0.301536	1	4	0.000414551
HBG1	4	0.00163532	1.31525	0.0942661	1	3	0.00266904	1.38147	0.0836993	1	5	0.000518188
HBG2	4	0.00163532	1.31525	0.0942661	1	3	0.00266904	1.38147	0.0836993	1	5	0.000518188
HSD3B1	0	0	N/A	N/A	N/A	1	0.00088968	0.877577	0.190178	1	1	0.000103638
IDS	2	0.000817661	1.02354	0.15307	1	1	0.00088968	0.756822	0.224653	1	2	0.000207275
IFT74	0	0	N/A	N/A	N/A	4	0.00355872	1.6967	0.0450103	1	5	0.000518188
IGF2	1	0.000408831	0.219303	0.413214	1	0	0	N/A	N/A	N/A	3	0.000310913
INSL4	1	0.000408831	0.219303	0.413214	1	1	0.00088968	0.637686	0.261899	1	3	0.000310913
IYD	1	0.000408831	0.723614	0.234682	1	0	0	N/A	N/A	N/A	1	0.000103638
JAG2	0	0	N/A	N/A	N/A	4	0.00355872	-0.41811	0.662036	1	42	0.00435278
JAM3	1	0.000408831	0.464086	0.321309	1	0	0	N/A	N/A	N/A	2	0.000207275
KIF17	1	0.000408831	0.723614	0.234682	1	0	0	N/A	N/A	N/A	1	0.000103638
KISS1	0	0	N/A	N/A	N/A	1	0.00088968	0.756822	0.224653	1	2	0.000207275
LRP1	1	0.000408831	-2.00048	0.977258	1	0	0	N/A	N/A	N/A	15	0.00155457
MAGEA8	16	0.00654129	3.9408	4.17341e-05	0.00592625	15	0.0133452	3.86532	5.86455e-05	0.00639236	1	0.000103638
MAPK8IP2	2	0.000817661	1.02354	0.15307	1	0	0	N/A	N/A	N/A	2	0.000207275
MIF	2	0.000817661	0.656443	0.255794	1	1	0.00088968	0.52012	0.301536	1	4	0.000414551
MTNR1A	2	0.000817661	1.21583	0.11208	1	2	0.00177936	1.32794	0.0922328	1	1	0.000103638
NAT1	0	0	N/A	N/A	N/A	1	0.00088968	0.637686	0.261899	1	3	0.000310913
NOS1AP	0	0	N/A	N/A	N/A	1	0.00088968	0.0646725	0.474222	1	8	0.000829101
NOS3	1	0.000408831	-1.02018	0.846156	1	1	0.00088968	-0.0456913	0.518219	1	9	0.000932739
NOTCH1	6	0.00245298	1.88415	0.029826	1	0	0	N/A	N/A	N/A	5	0.000518188
NOTCH3	0	0	N/A	N/A	N/A	1	0.00088968	0.877577	0.190178	1	1	0.000103638
NOTCH4	1	0.000408831	-6.67998	1	1	0	0	N/A	N/A	N/A	63	0.00652917
NQO2	0	0	N/A	N/A	N/A	1	0.00088968	0.877577	0.190178	1	1	0.000103638
NTRK2	0	0	N/A	N/A	N/A	3	0.00266904	1.66252	0.0483428	1	1	0.000103638
OCLN	26	0.0106296	2.62743	0.00432319	0.613893	5	0.0044484	-0.20041	0.579406	1	47	0.00487097
PAOX	4	0.00163532	-3.85699	0.999942	1	0	0	N/A	N/A	N/A	58	0.00601099
PARD3	3	0.00122649	-0.278124	0.609534	1	1	0.00088968	-0.578361	0.718449	1	14	0.00145093
PARD6G	1	0.000408831	0.464086	0.321309	1	0	0	N/A	N/A	N/A	2	0.000207275
PHLDA2	1	0.000408831	0.723614	0.234682	1	0	0	N/A	N/A	N/A	1	0.000103638
PRKCE	5	0.00204415	0.706175	0.240064	1	3	0.00266904	0.834311	0.202132	1	13	0.00134729
PRKCZ	2	0.000817661	-8.18994	1	1	0	0	N/A	N/A	N/A	102	0.010571
PSG3	2	0.000817661	-5.6195	1	1	0	0	N/A	N/A	N/A	62	0.00642554
PSG8	25	0.0102208	1.58525	0.0565031	1	0	0	N/A	N/A	N/A	65	0.00673645
PSG9	30	0.0122649	2.32619	0.0100356	1	0	0	N/A	N/A	N/A	65	0.00673645
PTGES2	0	0	N/A	N/A	N/A	1	0.00088968	0.877577	0.190178	1	1	0.000103638
PTGS2	0	0	N/A	N/A	N/A	3	0.00266904	1.38147	0.0836993	1	5	0.000518188
SCNN1D	9	0.00367948	2.35419	0.00931732	1	4	0.00355872	1.57578	0.0576724	1	7	0.000725464
SGSH	0	0	N/A	N/A	N/A	1	0.00088968	0.756822	0.224653	1	2	0.000207275
SHANK2	3	0.00122649	0.804131	0.210692	1	0	0	N/A	N/A	N/A	6	0.000621826
SLC12A7	3	0.00122649	-1.97472	0.975827	1	0	0	N/A	N/A	N/A	29	0.00300549
SLC19A1	6	0.00245298	0.537709	0.295406	1	0	0	N/A	N/A	N/A	18	0.00186548
SLC1A1	2	0.000817661	0.48088	0.315317	1	4	0.00355872	1.6967	0.0450103	1	5	0.000518188
SLC25A25	0	0	N/A	N/A	N/A	1	0.00088968	0.756822	0.224653	1	2	0.000207275
SLC7A1	0	0	N/A	N/A	N/A	1	0.00088968	0.877577	0.190178	1	1	0.000103638
SLC7A5	1	0.000408831	0.464086	0.321309	1	0	0	N/A	N/A	N/A	2	0.000207275
SLCO1C1	1	0.000408831	0.723614	0.234682	1	3	0.00266904	1.66252	0.0483428	1	1	0.000103638
SULF1	1	0.000408831	0.464086	0.321309	1	0	0	N/A	N/A	N/A	2	0.000207275
SULF2	2	0.000817661	1.21583	0.11208	1	0	0	N/A	N/A	N/A	1	0.000103638
SULT1A2	0	0	N/A	N/A	N/A	5	0.0044484	2.12989	0.0166976	1	2	0.000207275
SULT1A3	6	0.00245298	1.99525	0.0230587	1	10	0.0088968	3.01884	0.00129705	0.141378	4	0.000414551
SULT1A4	6	0.00245298	1.99525	0.0230587	1	10	0.0088968	3.01884	0.00129705	0.141378	4	0.000414551
SULT1B1	1	0.000408831	0.723614	0.234682	1	0	0	N/A	N/A	N/A	1	0.000103638
SULT1C2	0	0	N/A	N/A	N/A	1	0.00088968	0.756822	0.224653	1	2	0.000207275
SULT1C3	0	0	N/A	N/A	N/A	1	0.00088968	0.877577	0.190178	1	1	0.000103638
SULT1C4	0	0	N/A	N/A	N/A	1	0.00088968	0.877577	0.190178	1	1	0.000103638
SULT2A1	2	0.000817661	0.656443	0.255794	1	0	0	N/A	N/A	N/A	4	0.000414551
TAC3	1	0.000408831	0.723614	0.234682	1	1	0.00088968	0.877577	0.190178	1	1	0.000103638
TFRC	2	0.000817661	1.21583	0.11208	1	1	0.00088968	0.877577	0.190178	1	1	0.000103638
TJP1	3	0.00122649	1.56961	0.0583153	1	0	0	N/A	N/A	N/A	1	0.000103638
TJP2	1	0.000408831	-34.0796	1	1	0	0	N/A	N/A	N/A	1059	0.109752
TXNRD2	8	0.00327065	2.43457	0.00748814	1	1	0.00088968	0.52012	0.301536	1	4	0.000414551
TXNRD3	1	0.000408831	0.723614	0.234682	1	0	0	N/A	N/A	N/A	1	0.000103638
UGT1A10	13	0.0053148	3.45635	0.000278358	0.0395268	3	0.00266904	1.59177	0.0558564	1	2	0.000207275
UGT1A3	10	0.00408831	3.07789	0.00105376	0.149635	3	0.00266904	1.66252	0.0483428	1	1	0.000103638
UGT1A4	10	0.00408831	3.07789	0.00105376	0.149635	3	0.00266904	1.66252	0.0483428	1	1	0.000103638
UGT1A5	10	0.00408831	3.07789	0.00105376	0.149635	3	0.00266904	1.66252	0.0483428	1	1	0.000103638
UGT1A6	11	0.00449714	3.23736	0.000611181	0.0867877	3	0.00266904	1.66252	0.0483428	1	1	0.000103638
UGT1A7	11	0.00449714	3.23736	0.000611181	0.0867877	3	0.00266904	1.66252	0.0483428	1	1	0.000103638
UGT1A8	14	0.00572363	3.59921	0.000162704	0.023104	3	0.00266904	1.59177	0.0558564	1	2	0.000207275
UGT1A9	11	0.00449714	3.23736	0.000611181	0.0867877	3	0.00266904	1.66252	0.0483428	1	1	0.000103638
UGT2A1	2	0.000817661	-4.08362	0.999978	1	0	0	N/A	N/A	N/A	43	0.00445642
UGT2A2	2	0.000817661	-3.99418	0.999967	1	0	0	N/A	N/A	N/A	42	0.00435278
UGT2B10	14	0.00572363	3.59921	0.000162704	0.023104	0	0	N/A	N/A	N/A	2	0.000207275
UGT2B11	1	0.000408831	0.723614	0.234682	1	0	0	N/A	N/A	N/A	1	0.000103638
UGT2B4	1	0.000408831	0.723614	0.234682	1	0	0	N/A	N/A	N/A	1	0.000103638

## Sheet: Supplementary Table 6
Supplementary Table 6: Information regarding the inheritance pattern of predicted damaging variants in high evidence XenoReg genes encoding detoxification genes.
	ASC (N=2,674)	AGP (N=2,446)	SSC (N=1,124)
Subjects with predicted damaging variants in the 77 high evidence XenoReg genes	417/2,674 (15.6%)	282/2,446 (11.5%)	77/1,124 (6.9%)
Subjects with predicted damaging variants in the 47 high evidence XenoReg genes encoding detoxification enzymes	199/417 (47.7%)	227/282 (80.4%)	53/77 (68.9%)
Subjects with maternal genetic data available	134/199 (67.3%)	210/227 (92.5%)	33/53 (62.3%)
Subjects with maternally-inherited variants in 47 high evidence XenoReg genes encoding detoxification enzymes	77/134 (57.4%)	98/210 (46.6%)	15/33 (45.5%)

## Sheet: Supplementary Table 7
Supplementary Table 7: Information regarding the 77 XenoReg genes with high evidence for a role in gene-environment interactions in ASD.
Gene	XenoReg Gene category	Cytogenetic band	HGNC gene name	Function of encoded protein	Major tissue(s) of protein expression (Human Protein Atlas)	Previous association with ASD
ABCB1	BBB gene	7q21.12	ATP binding cassette subfamily B member 1	ATP-dependent drug efflux pump for xenobiotics, with broad substrate specificity, expressed at the BBB.	Adrenal gland, liver and gallbladder, brain (endothelial cells of CNS)	n/a
ABCG2	BBB gene / placenta gene	4q22.1	ATP binding cassette subfamily G member 2 (Junior blood group)	ATP-dependent efflux pump for xenobiotics. It is the most abundant ATP binding cassette transporter at the placenta protecting the fetus from xenobiotics-induced toxicity.	Gastrointestinal tract, testis, placenta, brain (endothelial cells of CNS)	n/a
ADSL	Placenta gene	22q13.1	adenylosuccinate lyase	Enzyme that catalyzes two non-sequential steps in the de novo synthesis of purine nucleotides.	No tissue specificty (ubiquitous cytoplasmic expression)	ADSL is a known candidate for ASD with a score of 1 in SFARI Human Gene Module. An ASD patient was identified to carry two point mutations (E80D and D87E) in this gene. These mutations were characterized using B. subtilisas a model revealing differences in thermal stability, catalytic activity and substate binding of the mutant enzymes (Sivendran et al., 2004). Adenylosuccinate lyase deficiency i…
AFDN	BBB gene	6q27	afadin, adherens junction formation factor	Scaffold protein involved in signaling and assembly of cell tight and adherens junctions during embryogenesis. Regulates presynaptic differentiation of hippocampal neurons.	No tissue specificty (ubiquitous cytoplasmic expression)	Gene expression profiling identified AFDN as being downregulated in the blood from patients with ASD when compared to neurotypical controls (Niego et al., 2021).
AKR7A3	Detoxification gene	1p36.13	aldo-keto reductase family 7 member A3	Enzyme involved in the detoxification of aldehydes and ketones.	No evidence at protein level provided by Human Protein Atlas	n/a
ALDH1L1	Detoxification gene	3q21.3	aldehyde dehydrogenase 1 family member L1	Enzyme invovled in folate metabolism that catalyzes the conversion of 10-formyltetrahydrofolate to tetrahydrofolate and carbon dioxide in a NADP+ dependent reaction.	Low tissue speficity, most abundant in liver, kidney and brain	n/a
ALDH3A2	Detoxification gene	17p11.2	aldehyde dehydrogenase 3 family member A2	Enzyme that catalyzes the oxidation of long-chain aliphatic aldehydes to fatty acids.	No tissue specificty (ubiquitous cytoplasmic expression)	n/a
AOC2	Detoxification gene	17q21.31	amine oxidase copper containing 2	Enzyme that catalyzes the oxidation of amines to aldehydes and ammonia. May be a critical modulator of signal transmission in retina.	No evidence at protein level provided by Human Protein Atlas	n/a
AOX1	Detoxification gene	2q33.1	aldehyde oxidase 1	Cytosolic enzyme, with broad substrate specificty, that oxidizes purines, pyrimidines and pteridines.	Liver, testis, adrenal gland and endometrium	n/a
ARSE	Detoxification gene	Xp22.33	arylsulfatase L	May be essential for the correct composition of cartilage and bone matrix during development. Has no activity towards steroid sulfates. ARSE gene escapes X inactivation.	Low tissue speficity, most abundant in kidney and gastrointestinal tract.	n/a
ARSF	Detoxification gene	Xp22.33	arylsulfatase F	Enzyme that catalyzes the hydrolysis of arylsulfate ester bonds to release a free sulfonate.	No evidence at protein level provided by Human Protein Atlas	n/a
ARSG	Detoxification gene	17q24.2	arylsulfatase G	Lysosomal enzyme essential for the metabolism of heparan sulfate.	No tissue specificty (ubiquitous cytoplasmic expression)	n/a
ARSH	Detoxification gene	Xp22.33	arylsulfatase family member H	Enzyme that catalyzes the hydrolysis of arylsulfate ester bonds to release a free sulfonate.	No evidence at protein level provided by Human Protein Atlas	n/a
CBS	Detoxification gene	21q22.3	cystathionine beta-synthase	Enzyme that catalyzes the conversion of homocysteine to cystathionine, the first step in the transsulfuration pathway.	Liver, pancreas and brain	A study showed that the CBS C699T polymorphism (rs234706) is significantly overrepresented in ASD subjects when compared to controls (Shefae et al., 2017). Impaired levels of homocysteine and cystathionine have been reported in affected individuals (James et al., 2004, Belardo et al., 2019). Subjects with homocystinuria, a metabolic disorder typically caused by deficiency of CBS enzyme, are often…
CES3	Detoxification gene	16q22.1	carboxylesterase 3	Member of the carboxylesterase family, which includes enzymes that hydrolyze ester, thioester, carbamate and amide compounds to more soluble products. The specific function of this enzyme is uncharacterized.	No tissue specifity (ubiquitous cytoplasmic expression)	n/a
CFTR	Respiratory cilia gene	7q31.2	cystic fibrosis transmembrane conductance regulator	ABC transporter chloride channel that controls ion and water secretion and absorption in epithelial tissues. It also mediates membrane permeability to the antioxidant glutathione.	Respiratory tract, pancreas, liver and gallbladder (expressed at low levels in the brain)	c.91c>7 CFTR variant in an ASD-patient with in utero exposure to Herpes Simplex Virus (HSV) (Deutsch et al., 2017). The authors argue this could be a gene-environment mechanism that led to ASD onset.
CGN	BBB gene	1q21.3	cingulin	Cytosolic protein localized at the tight junctions of epithelial and endothelial cells. Probably plays a role in the formation and regulation of the tight junction paracellular permeability barrier (Guillemot et al., 2012).	Low tissue specifity, most abundant in gastrointestinal tract and brain	CGNL-1, a paralogous of CGN which encodes for cingulin-like 1 protein, is a known ASD candidate gene, with a score of 2 in SFARI Human Gene Module.
CHST12	Detoxification gene	7p22.3	carbohydrate sulfotransferase 12	Enzyme that catalyzes the transfer of sulfate to N-acetylgalactosamine residues of chondroitin and desulfated dermatan sulfate.	No tissue specificty (ubiquitous cytoplasmic and nuclear expression)	n/a
CHST14	Detoxification gene	15q15.1	carbohydrate sulfotransferase 14	Enzyme that catalyzes the transfer of sulfate to N-acetylgalactosamine residues in dermatan sulfate.	Low tissue specifity, most abundant in pituitary gland	n/a
CHST4	Detoxification gene	16q22.2	carbohydrate sulfotransferase 4	Enzyme that catalyzes the transfer of sulfate to N-acetylglucosamine residues of glycoproteins.	Liver and gallbladder	n/a
CHST5	Detoxification gene	16q23.1	carbohydrate sulfotransferase 5	Enzyme that catalyzes the transfer of sulfate to N-acetylglucosamine residues of carbohydrates. In mouse oligodendrocytes, Chst5 is involved the biosynthesis of keratan sulfate, a glycosaminoglycan with neuroregulatory and neuroprotective effects (Melrose et al., 2019; Miller et al., 1997).	Gastrointestinal tract (expressed at low levels in the brain)	Rare de novo synonymous mutation in CHST5 identified in a proband with ASD (O'Roak et al., 2011).
CLDN3	BBB gene	7q11.23	claudin 3	Ubiquitous transmembrane protein and a component of tight junction strands. At the BBB, it functions as a central component in determining the integrity of tight junctions.	No tissue specificty (ubiquitous membranous expression)	A study showed that CLDN3 expression levels were upregulated in postmorterm cerebral cortex tissues from ASD subjects when compared to controls (Fiorentino et al., 2016).
CSH1	Placenta gene	17q23.3	chorionic somatomammotropin hormone 1	Member of the somatotropin/prolactin family of hormones that plays an important role in growth control. The gene is located at the growth hormone locus on chromosome 17 along with four other related genes in the same transcriptional orientation. It is the human from of placental lactogen.	Placenta	n/a
CYP11B2	Detoxification gene	8q24.3	cytochrome P450 family 11 subfamily B member 2	Enzyme involved in the metabolism of steroid hormones, including aldosterone. Has affinity to multiple endocrine disrupting chemicals.	Adrenal gland	CYP11B1, a paralogous of CYP11B2, is a known candidate for ASD with a score of 3 in SFARI Human Gene Module.
CYP1A2	Detoxification gene	11p15.2	cytochrome P450 family 2 subfamily R member 1	Inducible enzyme involved in the metabolism of various pharmaceutical drugs and endogeneous substrates (eg. melatonin, estrone and estradiol). Involved in the bioactivation of Polycyclic Aromatic Hydrocarbons.	Liver	A study of 15 intellectual disability patients with disappearing effectiveness of melatonin treatment identified 8 carriers of a SNP in CYP1A2 (either CYP1A2*1C or CYP1A2*1F). The 15 patients included 7 with ASD, of which 4 carried a SNP. Other 3 patients with a SNP in CYP1A2 had a diagnosis of genetic syndromes characterized by autistic-type behaviors. The authors suggest that slow melatonin met…
CYP21A2	Detoxification gene	6p21.33	cytochrome P450 family 11 subfamily B member 2	Enzyme involved in the metabolism of steroid hormones, including cortisol and aldosterone. Has affinity to multiple endocrine disrupting chemicals.	Adrenal gland	n/a
CYP2A13	Detoxification gene	19q13.2	cytochrome P450 family 2 subfamily A member 13	Poorly studied enzyme thought to participate in the metabolism of multiple xenobiotics. However, its substrates are still uncharacterized.	Liver and testis	n/a
CYP2D6	Detoxification gene	22q13.2	cytochrome P450 family 2 subfamily D member 6	Major CYP enzyme that detoxifies multiple toxins, including 25% of clinical drugs. Functional polymorphisms in CYP2D6 are well known to affect the metabolizer status of their carriers.	Liver and gallbladder	n/a
CYP2R1	Detoxification gene	11p15.2	cytochrome P450 family 2 subfamily R member 1	Microsomal enzyme responsible for the hepatic conversion of vitamin D acquired from sun exposure or diet to its main circulatory form (25-hydroxyvitamin D). Prenatal and childhood vitamin D deficiency has been linked with ASD risk (Modabbernia et al., 2017).	Low tissue specificity (cytoplasmic expression is must tissues)	AA genotype of rs10741657 CYP2R1 variants associated with decreased ASD risk (Schmidt et al., 2015).
CYP4A11	Detoxification gene	1p33	cytochrome P450 family 4 subfamily A member 11	Enzyme that catalyzes the biosynthesis of 20-hydroxyeicosatetraenoic acid, a metabolite of arachidonic acid with pro- and anti-hypertensive properties.	Liver and kidney	n/a
CYP4F12	Detoxification gene	19p13.12	cytochrome P450 family 4 subfamily F member 12	Enzyme involved in the metabolism of arachidonic acid and prostaglandins. Also participates in the metabolism of xenobiotics.	Low tissue specifity, most abundant in small intestine	n/a
CYP4F2	Detoxification gene	19p13.12	cytochrome P450 family 4 subfamily F member 2	Enzyme that catalyzes the NADPH-dependent oxidation of long-chain fatty acids, vitamins K and E, arachidonic acid and leukotriene B4. Also participates in the metabolism of xenobiotics.	Liver, small intestine and kidney	n/a
CYP4F22	Detoxification gene	19p13.12	cytochrome P450 family 4 subfamily F member 22	Enzyme involved in the metabolism of arachidonic acid.	No evidence at protein level provided by Human Protein Atlas	n/a
CYP4F8	Detoxification gene	19p13.12	cytochrome P450 family 4 subfamily F member 8	Enzyme involved in the metabolism of polyunsaturated fatty acids and their oxygenated derivatives. Exhibits hydroxylate activity towards prostaglandins. Also participates in the metabolism of xenobiotics.	Seminal vesicle	n/a
CYP4X1	Detoxification gene	1p33	cytochrome P450 family 4 subfamily X member 1	Uncharacterized orphan CYP enzyme suggested to be involved in the metabolism of arachidonic acid and sex steroids in the brain (Kharkwal et al., 2017).	Female tissues (cervix and uterus), brain	n/a
CYP7A1	Detoxification gene	8q12.1	cytochrome P450 family 7 subfamily A member 1	This rate-limiting enzyme catalyzes the first reaction in the cholesterol metabolic pathway in the liver. It is also involved in the metabolism of multiple xenobiotics.	Liver	n/a
DNAH11	Respiratory cilia gene	7p15.3	dynein axonemal heavy chain 11	Axonemal dynein that constitutes the heavy chain 11 found within the outer dynein arms of cilia. Axonemal dyneins are enzymes that function as motors to generate sliding between ciliary doublet microtubules.	Respiratory tract and female tissues	DNAH3, DNAH10 and DNAH17, which also encode for heavy chains of ciliary arms, are known candidates for ASD, all with a score of 3 in SFARI Human Gene Module.
DNAH5	Respiratory cilia gene	5p15.2	dynein axonemal heavy chain 5	Axonemal dynein that constitutes the heavy chain 5 found within the outer dynein arms of cilia. Axonemal dyneins are enzymes that function as motors to generate sliding between ciliary doublet microtubules.	Respiratory tract and female tissues	DNAH3, DNAH10 and DNAH17, which also encode for heavy chains of ciliary arms, are known candidates for ASD, all with a score of 3 in SFARI Human Gene Module.
DNAH7	Respiratory cilia gene	2q32.3	dynein axonemal heavy chain 7	Axonemal dynein that constitutes the heavy chain 7 found within the inner dynein arms of cilia. Axonemal dyneins are enzymes that function as motors to generate sliding between ciliary doublet microtubules.	Respiratory tract and female tissues	DNAH3, DNAH10 and DNAH17, which also encode for heavy chains of ciliary arms, are known candidates for ASD, all with a score of 3 in SFARI Human Gene Module.
DNMT3B	Detoxification gene	20q11.21	DNA methyltransferase 3 beta	Major de novo DNA methyltransferase expressed and active during early embryonic development. It methylates centromeric, pericentromeric and subtelomeric repeats and acts as the main enzyme methylating intragenic regions of active genes.	Low tissue specifity, most abundant in placenta	DNMT3A, which encodes for the other human de novo DNA methyltransferase, is a known candidate for ASD with a score of 1 in SFARI Human Gene Module. It has been suggested that variants in DNMTs may define the threshold for environmental impact in influencing the disease or phenotype variations in ASD (Alex et al., 2019).
FMO3	Detoxification gene	1q24.3	flavin containing dimethylaniline monoxygenase 3	Enzyme involved in the oxygenation of multiple nitrogen-containing xenobiotics.	Liver and placenta	n/a
GPX2	Detoxification gene	14q23.3	glutathione peroxidase 2	Enzyme that catalyzes the reduction of organic hydroperoxides and hydrogen peroxide, protecting the cells against oxidative damage. Binds to multiple xenobiotics.	Liver, gastrointestinal tract and kidney	GPX1, which encodes for glutathione peroxidase 1, is a known candidate for ASD with a score of 3 in SFARI Human Gene Module.
GSTM1	Detoxification gene	1p13.3	glutathione S-transferase mu 1	Antioxidant enzyme that catalyzes the conjugation of xenobiotics with glutathione, thus increasing their hydrophilicty and easing their clearance from the organism. GSTM1 interacts with multiple xenobiotics.	No tissue specifity (ubiquitous cytoplasmic expression)	GSTM1 is a known candidate for ASD with a score of 3 in SFARI Human Gene Module. This is relevant since several studies have implicated glutathione redox imbalance as a leading factor in ASD etiology, and both ASD and other neurodevelopmental disorders involve low levels of reduced glutathione and high levels of oxidized glutathione (Bjorklund et al., 2020).
GSTT2	Detoxification gene	22q11.23	glutathione S-transferase theta 2 (gene/pseudogene)	Antioxidant enzyme that catalyzes the conjugation of xenobiotics with glutathione, thus increasing their hydrophilicty and easing their clearance from the organism. At the protein level it is expressed in the brain, however its specific substrates are still unknown. In some populations, GSTT2 is a pseudogene.	Brain	n/a
GUSB	Detoxification gene	7q11.21	glucuronidase beta	Hydrolase that degrades glycosaminoglycans. It can also metabolize xenobiotic-glucuronic acid conjugates resulting from the action of UGTs.	No tissue specifity (ubiquitous cytoplasmic expression)	A duplication targeting GUSB has been identified in one ASD subject (Woodbury-Smith et al., 2015).
HSD17B1	Placenta gene	17q21.2	hydroxysteroid 17-beta dehydrogenase 1	Enzyme that catalyzes the last reaction in estrogen biosynthesis at the placenta.	Placenta	n/a
IL1RL1	Placenta gene	2q12.1	interleukin 1 receptor like 1	Interleukin that activates MAP kinases, which are responsible for directiing cellular responses to external stimuli.	Placenta	n/a
JAM2	BBB gene	21q21.3	junctional adhesion molecule 2	Membrane protein localized at the tight junctions of epithelial and endothelial cells that acts as na adhesive ligand with a variety of immune cell types.	Placenta	n/a
KIF17	Placenta gene	1p36.12	kinesin family member 17	Pleiotropic kinesin which, in neurons, transports multiple molecules from cell bodies to dendrites, contributing to synaptic transmission, learning and memory. It is also involved in spermatogenesis, chemosensory transduction and placental transport development (Wong-Riley et al., 2012).	Testis and brain	n/a
KIFC1	Placenta gene	6p21.32	kinesin family member C1	Kinesin involved in mitotic spindle pole organization.	Low tissue specifity, most abundant in testis	n/a
LOXL4	Detoxification gene	10q24.2	lysyl oxidase like 4	Enzyme that catalyzes the oxidative deamination of lysine residues in collagen and elastin, which are responsible for maintaining extracellular matrix homeostasis.	Brain, placenta, kidney and respiratory tract	n/a
MAGEA8	Placenta gene	Xq28	MAGE family member A8	Uncharacterized protein that possibly plays a role in embryogenesis.	Placenta	Deletions and duplications in Xq28 band have been found in ASD-patients (Brandler et al., 2016; Celestino-Soper et al., 2011; Engchuan et al., 2015).
NOS2	Detoxification gene	17q11.2	nitric oxide synthase 2	Inducible enzyme involved in the metabolism of nitric oxide, which is a free radical that acts as a mediator in several processes, including neurotransmission.	Gastrointestinal and respiratory tracts	Genetic association has been found between NOS2 and ASD in a Korean population cohort. The authors suggest that variants in NOS2 may lead to aberrant expresion levels of the gene and, consequently, influence the susceptibility of the carriers to xenobiotics metabolized by the encoded enzyme (Kim et al., 2008).
NOTCH1	Placenta gene	9q34.3	notch receptor 1	Transmembrane protein involved in Notch signaling, an intercellular signaling pathway that regulates interactions between physhically adjacent cells through binding of Notch receptors to their cognate ligands. Important during neurodevelopment. Involved in placentation (Haider et al., 2017). Environmental exposures are known to disrupt Notch signaling.	No tissue specifity (ubiquitous nuclear and cytoplasmic expression)	n/a
NOTCH3	Placenta gene	19p13.12	notch receptor 3	Transmembrane protein involved in Notch signaling, an intercellular signaling pathway that regulates interactions between physhically adjacent cells through binding of Notch receptors to their cognate ligands. Important during neurodevelopment. Involved in placentation (Haider et al., 2017). Environmental exposures are known to disrupt Notch signaling.	No tissue specifity (ubiquitous nuclear and cytoplasmic expression)	n/a
NOTUM	Placenta gene	17q25.3	notum, palmitoleoyl-protein carboxylesterase	Enzyme that acts as a negative regulator of the Wnt signaling pathway by specifically mediating depalmitoleoylation of WNT proteins. Is involved in placentation (Robinson et al., 2017). Environmental exposures are knwon to disrupt Wnt signaling.	Placenta	n/a
PTGES	Detoxification gene	9q34.11	prostaglandin E synthase	Enzyme involved in the prostaglandin E2 biosynthetic pathway. Plays a key role in inflammatory response.	Placenta, seminal vesicle and urinary bladder	n/a
PTGES3	Detoxification gene	12q13.3	prostaglandin E synthase 3	Enzyme involved in the prostaglandin E2 biosynthetic pathway. Functions as a molecular chaperone that, in a hormone-dependent manner, localizes to response elements in DNA and disrupts transcriptional activation complexes.	No tissue specifity (ubiquitous nuclear and cytoplasmic expression)	A study found significantly increased PTGES3 mRNA levels in the brain of ASD subejcts when compared to controls. However, no alterations at the protein level were detected (Patel et al., 2016).
PTGS1	Detoxification gene	9q33.2	prostaglandin-endoperoxide synthase 1	Constitutive enzyme that catalyzes the conversion of arachidonic acid to prostaglandin. Regulates angiogenesis in endothelial cells.	No tissue specifity (ubiquitous cytoplasmic expression)	PTGS2, a paralogous of PTGS1 which encondes for prostaglandin-endoperoxide synthase 2, is a known ASD candidate genes, with a score of 3 in SFARI Human Gene Module.
SGF29	Respiratory cilia gene	16p11.2	SAGA complex associated factor 29	Chromatin reader subunit of some histone acetyltransferase complexes. Involved in the response to endoplasmic reticulum stress, which may be triggered by exposure to xenobiotics, by promoting histone acetylation and cell survival.	Low tissue specifity, most abundant in testis and female tissues	n/a
SLC16A1	BBB gene	1p13.2	solute carrier family 16 member 1	Transporter that catalyzes the rapid transport of monocarboxylates across the plasma membrane.	No tissue specifity (ubiquitous cytoplasmic and membranous expression)	n/a
SLC22A5	BBB gene	5q31.1	solute carrier family 22 member 5	Transmembrane protein that functions as an organic cation transporter and as a sodium-dependent carnitine transporter. It is involved in the active cellular uptake of carnitine in the blood-brain barrier. It also recognizes and binds to various xenobiotics, particularly valproic acid.	Brain and placenta	n/a
SLC25A20	BBB gene	3p21.31	solute carrier family 25 member 20	Mitochondrial-membrane carrier protein that mediates the passive transport of carnitine across the inner mitochondrial membrane. Is also recognizes and binds to various xenobiotics.	No tissue specifity (ubiquitous cytoplasmic expression)	n/a
SLC3A2	BBB gene	11q12.3	solute carrier family 3 member 2	Transmembrane protein that functions as a chaperone to SLC7A5, which encodes for a major BBB transporter involved in the uptake of substrates into the brain.	Low tissue specificity, but highly expressed at the placenta	Deletions and duplications in 11q12.3 band have been consistently found in ASD subjects, by multiple studies (Pinto et al., 2014, Engchuan et al., 2015, Krumm et al., 2016). SLC7A5 is a known candidate for ASD, with a score of 2 in SFARI Human Gene Module (Tarlungeanu et al., 2016).
STS	Detoxification gene	Xp22.31	steroid sulfatase	Enzyme involved in the metabolism of steroid hormones. During pregnancy, it has a role in placental estrogen synthesis (Chatuphonprasert et al., 2018). In the brain, it maintains the balance between neurosteroids and their unconjugated forms (Kriz et al., 2008). STS gene escapes X inactivation.	Placenta, Brain	STS variants are responsible for X-linked ichthyosis, and males with this dermatological disease often have ASD or autistic traits (Chatterjee et al., 2016; Kent et al., 2008).
SULT2B1	Detoxification gene	19q13.33	sulfotransferase family 2B member 1	Enzyme that catalyzes the sulfate conjugation of endogenous and exogenoys compounds. It is particularly relevant for the sulfate conjugation of neurosteroids.	Low tissue specifity, most abundant in placenta and gastrointestinal tract	n/a
SUOX	Detoxification gene	12q13.2	sulfite oxidase	Mitochondrial enzyme that catalyzes the oxidation of sulfite to sulfate, the final reaction in the oxidative degradation of cysteine and methionine.	No tissue specifity (ubiquitous cytoplasmic expression)	n/a
SYN1	BBB gene	Xp11.3-p11.23	synapsin I	Phosphoprotein implicated in synaptogenesis and modulation of neurotransmitter release. Synapsins are implicated in early neurodevelopment. Under conditions of high oxidative stress, which can be induced by xenobiotics, synapsin I promotes neuronal survival (Wang et al., 2011). Contributes to the maturation of the BBB.	Brain	SYN1 is a known candidate for ASD with a score of 1 in SFARI Human Gene Module. Rare loss-of-function mutations in SYN1 have been identified to segregate in families with multiple affected members (Cukier et al 2015; Fassio et al., 2011).
TJP3	BBB gene	19p13.3	tight junction protein 3	Scaffold protein that links tight junctions transmembrane proteins, such as claudins, junctional adhesion molecules and occludins, to the actin cytoskeleton. While it is important for BBB integrity, its function, contrary to that of TJP2, is dispensible for embryonic development and individual viability.	No tissue specifity (ubiquitous cytoplasmic expression)	n/a
TRIM64B	Placenta gene	11q14.3	tripartite motif containing 64B	Uncharacterized protein exclusively expressed at the placenta. Other TRIM proteins are known to be induced by interferon and are involved in transcription regulation pathways elicited during host defense mechanisms (Ozato et al., 2008).	Placenta	n/a
UGT1A1	Detoxification gene	2q37.1	UDP glucuronosyltransferase family 1 member A1	Enzyme of the glucuronidation pathway that transforms lipophilic molecules into water-soluble, excretable metabolites.This gene is part of a locus that encodes several UDP-glucuronosyltransferases. The preferred substrate of this enzyme is bilirubin.	No evidence at protein level provided by Human Protein Atlas	n/a
UGT1A10	Detoxification gene	2q37.1	UDP glucuronosyltransferase family 1 member A10	Enzyme of the glucuronidation pathway that transforms lipophilic molecules into water-soluble, excretable metabolites.This gene is part of a locus that encodes several UDP-glucuronosyltransferases.	No evidence at protein level provided by Human Protein Atlas	n/a
UGT1A8	Detoxification gene	2q37.1	UDP glucuronosyltransferase family 1 member A8	Enzyme of the glucuronidation pathway that transforms lipophilic molecules into water-soluble, excretable metabolites.This gene is part of a locus that encodes several UDP-glucuronosyltransferases.	No evidence at protein level provided by Human Protein Atlas	n/a
UGT2A3	Detoxification gene	4q13.2	UDP glucuronosyltransferase family 2 member A3	Enzyme of the glucuronidation pathway that transforms lipophilic molecules into water-soluble, excretable metabolites.	Gastrointestinal tract	n/a
UGT2B10	Detoxification gene	4q13.2	UDP glucuronosyltransferase family 2 member B10	Enzyme of the glucuronidation pathway that transforms lipophilic molecules into water-soluble, excretable metabolites.	Liver	n/a
VWF	BBB gene	12p13.31	von Willebrand factor	Glycoprotein involved in homeostatis, by promoting the adhesion of platelets to the sites of vascular injury.	Brain, testis and bone marrow	Through gene expression profiling, two independent studies have identified VWF as being downregulated in the blood from patients with ASD when compared to neurotypical controls (Glatt et al., 2012, Niego et al., 2021).
XAGE3	Placenta gene	Xp11.22	X antigen family member 3	Uncharacterized protein expressed at the placenta. May function in inhibiting cancer cell growth.	Placenta	n/a
